# Supplementary material for: Advances in research on the effects of medicinal and edible substances on lung cancer: an updated review
Source: Front Pharmacol. 2026 Jan 22;16:1735406. doi: 10.3389/fphar.2025.1735406 (PMC12872840; doi:10.3389/fphar.2025.1735406)
Supplement: Supplementary file 1 [file Table1.xlsx]

## Sheet: Sheet1
	The Compound Screening and Evidence Grading Table
No.	Chemical Name	SMILES	CAS number	PAINS	Screening Tool	Level of Evidence	Evidence type	Evidence Gap	Reference(PMID)	Remarks
1	Quercetin	O=C1c3c(O/C(=C1/O)c2ccc(O)c(O)c2)cc(O)cc3O	117-39-5	Positive	SwissADME	A	In Vivo+In Vitro+Clinical trials	N/A	In Vivo：36926328 In Vitro：33709560 Clinical trials： 18327817
2	Echinacoside	C[C@H]1[C@@H]([C@H]([C@H]([C@@H](O1)O[C@@H]2[C@H]([C@@H](O[C@@H]([C@H]2OC(=O)/C=C/c3ccc(c(c3)O)O)CO[C@H]4[C@@H]([C@H]([C@@H]([C@H](O4)CO)O)O)O)OCCc5ccc(c(c5)O)O)O)O)O)O	82854-37-3	Positive	SwissADME	B	In Vivo+In Vitro	Clinical trials	In Vivo+In Vitro：35571569 Clinical trials：N/A
3	Chlorogenic acid	O=C(O)[C@]2(O)C[C@@H](O)[C@@H](O)[C@H](OC(=O)\C=C\c1ccc(O)c(O)c1)C2	202650-88-2	Positive	SwissADME	B	In Vivo+In Vitro	Clinical trials	In Vivo+In Vitro：32882585 Clinical trials：N/A
4	Curcumin	O=C(\C=C\c1ccc(O)c(OC)c1)CC(=O)\C=C\c2cc(OC)c(O)cc2	458-37-7	Negative	SwissADME	A	In Vivo+In Vitro+Clinical trials	N/A	In Vivo： 30484721 In Vitro： 33656766 Clinical trials：36358986
5	Cannabidiol	Oc1c(c(O)cc(c1)CCCCC)[C@@H]2\C=C(/CC[C@H]2\C(=C)C)C	13956-29-1	Negative	SwissADME	A	In Vivo+In Vitro+Clinical trials	N/A	Systematic Review：41126219
6	Eugenol	Oc1ccc(cc1OC)CC=C	97-53-0	Negative	SwissADME	B	In Vivo+In Vitro	Clinical trials	In Vivo+In Vitro：33443517 Clinical trials：N/A
7	Sesamol	O1c2ccc(O)cc2OC1	533-31-3	Negative	SwissADME	B	In Vivo+In Vitro	Clinical trials	In Vivo：31063773 In Vitro： 27270451 Clinical trials：NA
8	Kaempferol	O=c1c(O)c(-c2ccc(O)cc2)oc2cc(O)cc(O)c12	520-18-3	Negative	SwissADME	A	In Vivo+In Vitro+Clinical trials	N/A	In Vivo： 38356724 In Vitro： 37533633 Clinical trials： 18327817
9	Myristicin	O1c2cc(cc(OC)c2OC1)C\C=C	607-91-0	Negative	SwissADME	B	In Vivo+In Vitro	Clinical trials	In Vivo：1423855 In Vitro：34641457 Clinical trials：N/A
10	Puerarin 6″-O-xyloside	C1=CC(=CC=C1C2=COC3=C(C2=O)C=CC(=C3C4C(C(C(C(O4)CO)O)O)O)O)O	3681-99-0	Negative	SwissADME	B	In Vivo+In Vitro	Clinical trials	In Vivo+In Vitro：26730946 In Vitro：32124474
11	Linarin	COc1ccc(c2cc(=O)c3c(O)cc(O[C@@H]4O[C@H](CO[C@@H]5O[C@@H](C)[C@H](O)[C@@H](O)[C@H]5O)[C@@H](O)[C@H](O)[C@H]4O)cc3o2)cc1	480-36-4	Negative	SwissADME	C	In Vitro	In Vivo+Clinical trials	In Vivo：N/A In Vitro：29897257 Clinical trials：N/A
12	β-sitosterol	O[C@@H]4C/C3=C/C[C@@H]1[C@H](CC[C@]2([C@H]1CC[C@@H]2[C@H](C)CC[C@@H](CC)C(C)C)C)[C@@]3(C)CC4	83-46-5	Negative	SwissADME	B	In Vivo+In Vitro+Clinical trials	N/A	In Vivo：35745788 In Vitro：38439529 Clinical trials： 9792052	The in vivo study did not directly investigate lung cancer but focused on colorectal cancer lung metastases. Therefore, after collective consideration, it was assessed as Level B.
13	Glycyrrhetinic acid	O=C(O)[C@]5(C)C[C@H]4/C3=C/C(=O)[C@H]1[C@](CC[C@@H]2[C@]1(C)CC[C@H](O)C2(C)C)(C)[C@]3(C)CC[C@@]4(C)CC5	471-53-4	Negative	SwissADME	B	In Vivo+In Vitro	Clinical trials	In Vivo+In Vitro： 38401519 Clinical trials：N/A
14	Crocin	O=C(O[C@@H]1O[C@@H]([C@@H](O)[C@H](O)[C@H]1O)CO[C@@H]2O[C@H](CO)[C@@H](O)[C@H](O)[C@H]2O)\C(=C\C=C\C(=C\C=C\C=C(\C=C\C=C(\C(=O)O[C@@H]4O[C@H](CO[C@@H]3O[C@H](CO)[C@@H](O)[C@H](O)[C@H]3O)[C@@H](O)[C@H](O)[C@H]4O)C)C)C)C	42553-65-1	Negative	SwissADME	C	In Vitro	In Vivo+Clinical trials	In Vivo：N/A In Vitro：26798587 Clinical trials：N/A
15	Maslinic acid	CC1(C)[C@@H](O)[C@H](O)C[C@@]2(C)[C@]([H])1CC[C@]3(C)[C@@]([H])2CC=C4[C@](C)3CC[C@]5([C@](O)=O)[C@]([H])4CC(C)(C)CC5	4373-41-5	Negative	SwissADME	C	In Vitro	In Vivo+Clinical trials	In Vivo：N/A In Vitro：26572558 Clinical trials：N/A
16	Mogrol	C[C@H](CC[C@@H](O)C(C)(C)O)[C@H]1CC[C@@]2(C)[C@@H]3CC=C4[C@@H](CC[C@H](O)C4(C)C)[C@]3(C)[C@H](O)C[C@]12C	88930-15-8	Negative	SwissADME	B	In Vivo+In Vitro	Clinical trials	In Vivo：35489526 In Vitro：35489526 Clinical trials：N/A
17	Lactucin	CC1=C2[C@@H]([C@@H]3[C@@H]([C@@H](C1)O)C(=C)C(=O)O3)C(=CC2=O)CO	1891-29-8	Negative	SwissADME	C	In Vitro	In Vivo+Clinical trials	In Vivo：N/A In Vitro： 36364182 Clinical trials：N/A
18	Ursonic acid	C[C@H]1[C@H](C)CC[C@]2(C(=O)O)CC[C@]3(C)C(=CC[C@@H]4[C@@]5(C)CCC(=O)C(C)(C)[C@@H]5CC[C@]43C)[C@H]12	6246-46-4	Negative	SwissADME	C	In Vitro	In Vivo+Clinical trials	In Vivo：N/A In Vitro：31790661 Clinical trials：N/A
19	Ophiopogonin B	C[C@@H]1CC[C@@]2(OC1)O[C@H]1C[C@H]3[C@@H]4CC=C5C[C@@H](O)C[C@@H](O[C@@H]6O[C@H](C)[C@H](O)[C@H](O)[C@H]6O[C@@H]6O[C@@H](C)[C@H](O)[C@@H](O)[C@H]6O)[C@]5(C)[C@H]4CC[C@]3(C)[C@H]1[C@@H]2C	38971-41-4	Negative	SwissADME	B	In Vivo+In Vitro	Clinical trials	In Vivo+In Vitro：29956803 In Vitro：34539900 Clinical trials：N/A
20	Ginsenoside Rb1	CC(=CCC[C@@](C)([C@H]1CC[C@@]2([C@@H]1[C@@H](C[C@H]3[C@]2(CC[C@@H]4[C@@]3(CC[C@@H](C4(C)C)O[C@H]5[C@@H]([C@H]([C@@H]([C@H](O5)CO)O)O)O[C@H]6[C@@H]([C@H]([C@@H]([C@H](O6)CO)O)O)O)C)C)O)C)O[C@H]7[C@@H]([C@H]([C@@H]([C@H](O7)CO[C@H]8[C@@H]([C@H]([C@@H]([C@H](O8)CO)O)O)O)O)O)O)C	41753-43-9	Negative	SwissADME	A	In Vivo+In Vitro+Clinical trials	N/A	In Vivo+In Vitro：37087793 In Vitro：38465430 Clinical trials：30243827
21	Jujuboside B	CC(C)=C[C@H]1C[C@](C)(O)[C@@H]2[C@H]3CC[C@@H]4[C@@]5(C)CC[C@H](O[C@@H]6OC[C@H](O)[C@H](O[C@@H]7O[C@H](CO)[C@@H](O)[C@H](O)[C@H]7O[C@@H]7OC[C@@H](O)[C@H](O)[C@H]7O)[C@H]6O[C@@H]6O[C@@H](C)[C@H](O)[C@@H](O)[C@H]6O)C(C)(C)[C@@H]5CC[C@@]4(C)[C@@]34CO[C@@]2(C4)O1	55466-05-2	Negative	SwissADME	B	In Vivo+In Vitro	Clinical trials	In Vivo：36254198 In Vitro：41063445 Clinical trials：N/A
22	Neferine	COc1ccc(C[C@@H]2c3cc(Oc4cc(C[C@@H]5c6cc(OC)c(OC)cc6CCN5C)ccc4O)c(OC)cc3CCN2C)cc1	2292-16-2	Negative	SwissADME	B	In Vivo+In Vitro	Clinical trials	In Vivo+In Vitro：35984492 Clinical trials：N/A
23	Coixol	COc1ccc2[nH]c(=O)oc2c1	532-91-2	Negative	SwissADME	C	In Vitro	In Vivo+Clinical trials	In Vivo：N/A In Vitro：38126136 Clinical trials：N/A
24	Lobetyolin	C/C=C/C#CC#CC(O)C(/C=C/CCCO)O[C@@H]1O[C@H](CO)[C@@H](O)[C@H](O)[C@H]1O	129277-38-9	Negative	SwissADME	B	In Vivo+In Vitro	Clinical trials	In Vivo+In Vitro：35785916 Clinical trials：N/A
25	Lobetyol	CC=CC#CC#CC(O)C(O)C=CCCCO	136171-87-4	Negative	SwissADME	B	In Vivo+In Vitro	Clinical trials	In Vivo+In Vitro：35224100 Clinical trials：N/A
26	Anethole	O(c1ccc(\C=C\C)cc1)C	4180-23-8	Negative	SwissADME	B	In Vivo+In Vitro	Clinical trials	In Vivo+In Vitro：39326099 Clinical trials：N/A
27	Menthol	O[C@H]1[C@H](C(C)C)CC[C@@H](C)C1	2216-51-5	Negative	SwissADME	B	In Vivo+In Vitro	Clinical trials	In Vivo+In Vitro：38012058 Clinical trials：N/A
28	Catalpol	O2\C=C/[C@H]4[C@H](O)[C@@H]1O[C@]1(CO)[C@H]4[C@@H]2O[C@@H]3O[C@@H]([C@@H](O)[C@H](O)[C@H]3O)CO	2415-24-9	Negative	SwissADME	B	In Vivo+In Vitro	Clinical trials	In Vivo+In Vitro：40985933 In Vitro：30203551 Clinical trials：N/A
29	Dioscin	C[C@@H]1CC[C@@]2(OC1)O[C@H]1C[C@H]3[C@@H]4CC=C5C[C@@H](O[C@@H]6O[C@H](CO)[C@@H](O[C@@H]7O[C@@H](C)[C@H](O)[C@@H](O)[C@H]7O)[C@H](O)[C@H]6O[C@@H]6O[C@@H](C)[C@H](O)[C@@H](O)[C@H]6O)CC[C@]5(C)[C@H]4CC[C@]3(C)[C@H]1[C@@H]2C	19057-60-4	Negative	SwissADME	B	In Vivo+In Vitro	Clinical trials	In Vivo+In Vitro：35245631 Clinical trials：N/A
30	Amygdalin	O[C@@H]3[C@@H](O)[C@H](O)[C@@H](CO)O[C@H]3OC[C@H]2O[C@@H](OC(C#N)c1ccccc1)[C@H](O)[C@@H](O)[C@@H]2O	29883-15-6	Negative	SwissADME	A	In Vivo+In Vitro+Clinical trials	N/A	In Vivo+In Vitro：35681261 Clinical trials：17106659
31	Piperlongumine	O=C2\C=C/CCN2C(=O)\C=C\c1cc(OC)c(OC)c(OC)c1	20069-09-4	Negative	SwissADME	B	In Vivo+In Vitro	Clinical trials	In Vivo：26246196 In Vitro：30538497 Clinical trials：N/A
32	Hesperidin	O=C4c5c(O)cc(O[C@@H]2O[C@H](CO[C@@H]1O[C@H]([C@H](O)[C@@H](O)[C@H]1O)C)[C@@H](O)[C@H](O)[C@H]2O)cc5O[C@H](c3ccc(OC)c(O)c3)C4	520-26-3	Negative	SwissADME	B	In Vivo+In Vitro	Clinical trials	In Vivo+In Vitro：35847001 Clinical trials：N/A
33	Ononin	COC1=CC=C(C=C1)C2=COC3=C(C2=O)C=CC(=C3)OC4C(C(C(C(O4)CO)O)O)O	486-62-4	Negative	SwissADME	B	In Vivo+In Vitro	Clinical trials	In Vivo+In Vitro：36605098 Clinical trials：N/A
34	6-gingerol	O=C(C[C@@H](O)CCCCC)CCc1cc(OC)c(O)cc1	23513-14-6	Negative	SwissADME	B	In Vivo+In Vitro	Clinical trials	In Vivo+In Vitro：30151521 In Vitro： 37998363 Clinical trials：N/A
35	Moracin N	C1=CC2=C(C=C1O)OC(=C2)C3=CC(=CC(=C3)O)O	56317-21-6	Negative	SwissADME	B	In Vivo+In Vitro	Clinical trials	In Vivo+In Vitro：32477104 In Vitro+In Vitro：38974523 Clinical trials：N/A
36	Platycodin D	C[C@H]1[C@@H]([C@H]([C@H]([C@@H](O1)O[C@@H]2[C@H]([C@H](CO[C@H]2OC(=O)[C@]34CCC(C[C@H]3C5=CC[C@H]6[C@]([C@@]5(C[C@H]4O)C)(CC[C@@H]7[C@@]6(C[C@@H]([C@@H](C7(CO)CO)O[C@H]8[C@@H]([C@H]([C@@H]([C@H](O8)CO)O)O)O)O)C)C)(C)C)O)O)O)O)O[C@H]9[C@@H]([C@H]([C@@H](CO9)O)O[C@H]1[C@@H]([C@](CO1)(CO)O)O)O	58479-68-8	Negative	SwissADME	B	In Vivo+In Vitro	Clinical trials	In Vivo：38352951 In Vitro：26078792 Clinical trials：N/A
37	Glycitin	COC1=C(C=C2C(=C1)C(=O)C(=CO2)C3=CC=C(C=C3)O)O[C@H]4[C@@H]([C@H]([C@@H]([C@H](O4)CO)O)O)O	40246-10-4	Negative	SwissADME	B	In Vivo+In Vitro	Clinical trials	In Vivo+In Vitro：39921782 Clinical trials：N/A
38	Genipin	O=C(OC)\C1=C\O[C@@H](O)[C@@H]2\C(=C/C[C@H]12)CO	6902-77-8	Negative	SwissADME	B	In Vivo+In Vitro	Clinical trials	In Vivo+In Vitro：33154772 Clinical trials：N/A
